# Supplementary material for: Adherence to the South African food based dietary guidelines may reduce breast cancer risk in black South African women: the South African Breast Cancer (SABC) study
Source: Public Health Nutr. 2021 Nov 29;25(10):2805–21. doi: 10.1017/S1368980021004675 (PMC9991845; doi:10.1017/S1368980021004675)
Supplement: Supplementary file 1 [file S1368980021004675sup.zip]

Archive with 2 entries (2 files):
- S1368980021004675sup001.docx
- S1368980021004675sup002.pdf
